# Supplementary material for: Isolation and Insecticidal Activity of Essential Oil from Artemisia lavandulaefolia DC. against Plutella xylostella
Source: Toxins (Basel). 2021 Nov 25;13(12):842. doi: 10.3390/toxins13120842 (PMC8707372; doi:10.3390/toxins13120842)
Supplement: Supplementary file 1 [file toxins-13-00842-s001.zip]

Archive with 1 entries (1 files):
- toxins-1458983-supplementary.pdf
